# Supplementary material for: Prognostic value of serum creatine level in patients with vulvar cancer
Source: Sci Rep. 2019 Jul 31;9:11129. doi: 10.1038/s41598-019-47560-3 (PMC6668438; doi:10.1038/s41598-019-47560-3)
Supplement: Supplementary file 2 — Supplementary Database 1 [file 41598_2019_47560_MOESM2_ESM.xlsx]

## Sheet: Values
ID	Age	Serum Creatinine levels	ECOG performance status	FIGO Stage	Tumor Grading	Nodal involvement	BMI	metastatic disease	Time of follow up (months)	Status at last follow up
277	78.5	0.52	1	1	2	0	24.4	0	32	0
279	59.4	0.75	0	1	2	1	33.6	0	13	2
280	64	0.94	0	1	1	0		0	36	0
281	58.3	0.6	0	1	1	1	33.1	0	19	0
282	48.5	0.72	0	1	3	0	21.2	0	1	0
283	61	0.9	1	3	3	1	29.4	0	4	0
284	73	0.8	0	1		99	21.5	0	33	0
285	59.6	0.8	0	3	2	1	30.1	0	16	4
288	81.2	1.08	1	3	2	1	27.5	0	10	2
43	77.2	0.88	9	4	3	0	31.1	1	0	4
146	84.2	0.82	0	4	3	99		1	0	4
4	75	1.13	0	1	0	0	33.7	0	27	0
16	87.2	0.94	1	1	1	99	22.3	0	86	3
18	71.2	1.01	0	1	1	0		0	53	3
23	38.6	0.8	0	1	2	0		0	110	0
26	71.8	0.92	2	1	2	0	42.2	0	17	4
34	76.8	0.85	9	1	2	0		0	59	0
35	79.7	0.78	9	1	2	0		0	109	0
40	59.1	0.83	0	1	1	0		0	103	0
50	60.9	0.86	1	1	3	0		0	155	0
59	88.3	0.96	2	2	2	0		0	90	4
66	82.4	0.91	0	2	2	0		0	0	0
78	86.6	0.7	9	1	1	0		0	37	0
80	67.6	0.73	0	1	2	0		0	62	0
86	73.3	0.9	9	1	2	0		0	7	3
87	63.8	0.86	0	1	2	0		0	76	3
90	51	0.9	0	1	2	0		0	64	0
92	64.2	0.64	0	3	1	1		0	6	4
95	69.6	0.92	9	1	1	0		0	127	0
96	73.7	0.87	9	1	3	0		0	62	4
106	61.3	1.02	0	1	2	0		0	135	1
108	77.3	0.96	0	1	2	0	29.7	0	99	0
112	60.2	1.1	0	1	1	0	34	0	26	0
114	69.4	0.9	0	1	1	0		0	64	0
118	82.4	0.93	0	1	2	0	29.1	0	56	3
121	50.3	0.78	0	1	3	0		0	115	0
125	72.9	0.88	0	1	2	0	30.1	0	93	0
126	85.4	1.05	0	1	3	99	31.2	0	31	3
127	76.8	0.83	0	1	1	0	26.8	0	19	3
135	80.4	1.11	0	1	2	0	27.7	0	25	3
138	48.9	0.81	0	1	2	0	32.4	0	64	0
139	83.1	1.48	0	1	2	0	21.6	0	16	3
140	63.4	0.72	0	1	1	0	39.7	0	70	3
142	74.1	0.73	0	1	2	0	28.8	0	98	0
145	83.6	0.7	1	1	1	0		0	11	3
149	83.6	1.11	0	1	2	0	21.6	0	64	0
152	62.3	0.77	3	1	2	0		0	29	3
156	84.3	0.87	1	1	2	0		0	12	4
158	93.3	0.97	1	1	2	99		0	19	0
160	92	1.88	2	1	2	99		0	40	4
161	82.6	0.99	9	1	3	0		0	53	3
162	61.5	0.8	0	1	2	0		0	111	0
166	76	1.23	0	1	2	0		0	18	4
169	57	0.8	0	1	2	0	35.4	0	99	0
171	65.8	0.65	1	1	2	0	27.5	0	96	0
174	44.1	0.92	1	1	2	0	22.7	0	98	0
175	50.8	0.75	0	1	2	0	36.7	0	103	0
177	69.7	0.85	1	3	1	1	25.4	0	1	1
179	62.8	0.89	1	1	2	0	27.9	0	36	2
180	44.3	0.8	0	2	2	1	32.6	0	61	0
186	75.8	0.75	1	1	2	0	33.9	0	10	4
190	70.9	0.9	1	1	1	0	23.8	0	63	0
191	79.8	1.16	3	2	2	0	31.4	0	5	0
193	60.1	0.5	1	1	1	99	38.2	0	53	3
196	37.4	0.8	0	1	3	0	21.2	0	51	0
198	85.3	0.93	0	1	2	0	24.6	0	31	3
199	81.8	1.39	3	1	2	0	38.1	0	58	0
203	51.3	0.73	0	1	1	0	27.3	0	33	0
205	68.1	2.65	3	1	2	0	36.3	0	55	0
206	71	0.92	0	1	1	0	21.1	0	83	0
207	81.6	1	1	1	2	0	21.5	0	83	0
212	76.3	0.95	2	1	2	0	23.1	0	65	0
215	58.6	1.07	1	3	2	1	35.3	0	75	0
216	51	0.63	0	2	2	0	24.5	0	80	0
219	56	0.72	1	1	2	0	25.3	0	0	0
222	85.3	0.96	1	1	2	99	21.2	0	11	0
223	41.3	0.65	0	2	2	0		0	0	0
224	60.8	0.9	0	1	1	0	20.9	0	75	0
229	47.2	0.8	1	1	1	0	63.2	0	71	0
233	80.6	0.8	0	1	1	99	26.5	0	50	3
234	76.3	0.8	2	1	3	99	26.9	0	47	3
235	63.1	0.88	0	1	2	0	41.5	0	37	0
238	84.8	0.88	2	3	2	1		0	0	0
245	85.1	1.02	1	1	1	0	25	0	16	0
247	28.5	0.7	0	1	1	0	19.3	0	36	0
261	54.9	0.6	1	1	2	0	29.7	0	53	2
262	79.7	0.82	1	1	2	0		0	12	3
263	53.3	0.9	0	1	2	0	28.7	0	38	0
273	72.1	1.04	0	1	1	0	27.7	0	48	0
274	72.6	0.82	1	3	3	1	35.9	0	0	0
292	75.8	0.7	1	1	1	0	28.2	0	32	0
294	68.1	0.8	0	4	3	1	24.5	0	23	0
296	52.2	0.8	0	1	2	0	28.7	0	0	0
297	73.8	0.89	1	3	3	1	30.8	0	8	0
300	79	0.9	0	1	2	0	30.5	0	12	0
301	49	0.78	0	1	2	0	21	0	26	0
302	61.5	0.74	0	1	3	0	22.7	0	25	0
308	63.8	0.9	1	1	2	0	22.7	0	16	0
311	47.9	0.9	1	1	3	0	30.4	0	19	0
312	83.2	0.54	2	1	1	0		0	5	0
313	64	0.6	0	1	3	0		0	14	0
316	86.2	1.19	2	1	2	99		0	0	0
318	74.1	1.37	1	2	2	0		0	12	0
320	82.9	1.1	0	1	2			0	9	0
321	88	1.54	1	1	1			0	0	0
323	76.6	1.86	2	4	2	1		1	0	3
324	49.9	0.86	0	2	2	0		0	14	0
328	58.8	0.61	0	1	1	0		0	23	0
332	68.5	0.8	0	1	1	0		0	2	0
335	80.7	0.8	0	1	1	0		0	1	0
49	74.1	1.3	9	1	2	0		0	17	4
94	48.1	1	0	4	3	0		0	79	0
102	64.5	0.63	1	4	2	1		1	5	3
305	86.7	0.8	3	4	2	1		0	41	3
254	71.2	0.84	0	4	2	1	28.5	0	7	3
333	67.7	0.44	9	2	2	99		0	10	2
15	76.4	1.05	9	3	2	99		0	6	2
19	72.3	0.81	0	3	2	1	32.6	0	9	3
25	31.8	0.75	1	1	1	0	26	0	139	0
28	78.6	0.89	1	2	2	1		0	5	4
31	80.3	1.3	2	2	2	1		0	1	0
33	82.6	1.22	1	3	1	1	33.6	0	13	3
47	33.9	0.83	0	2	3	1		0	7	4
54	86.8	1.12	1	4	2	99		0	12	4
57	70.8	1.03	0	3	1	1		0	12	3
65	71.8	1.07	1	2	1	1		0	11	4
70	78.5	1.91	0	2	3	1	25.9	0	13	4
75	63.2	0.82	0	1	2	0		0	62	0
76	66.5	0.87	9	2	3	1		1	4	4
85	80.2	1.21	0	2	2	1		0	51	4
113	85.3	1.74	2	2	3	1		0	1	4
115	66.6	0.6	0	2	2	1		0	96	2
116	79.9	1.04	0	2	2	1	30.9	0	53	4
122	82.3	1.53	0	2	2	1	28	0	22	4
123	54.7	0.8	0	3	1	1	34.6	0	74	3
129	54.8	0.9	0	2	2	1	25.6	0	8	4
132	65.4	0.67	0	2	3	1	20.8	0	68	0
147	74.6	0.87	2	2	2	1		0	10	4
154	31.2	0.88	0	2	2	1		0	116	0
185	81.7	0.92	1	2	2	1	23.9	0	51	0
189	48.9	0.63	1	3	1	1		0	17	2
204	34	1.08	2	1	2	99	18	0	69	0
217	40.8	0.7	0	2	2	0	29.1	0	77	1
220	70.8	1.2	0	3	3	1	25.4	0	53	0
231	83.9	1.13	1	3	2	1	28.4	0	38	4
236	57.7	0.84	1	3	2	1	19.7	0	14	4
242	56.4	1.03	0	1	1	99	29.4	0	40	0
246	46.7	0.78	0	2	1	0	24.4	0	59	0
250	62.9	0.81	1	3	2	1	26.2	0	1	4
252	74.7	0.67	1	3	2	1	31.6	0	54	0
256	72.1	0.49	0	3	3	1	20.1	0	34	0
266	53	0.76	0	4	3	1	19.7	1	51	0
269	65.4	0.65	0	3	3	99		0	9	3
314	65.2	1.3	0	2	2	1		0	13	0
317	90.3	0.77	1	1	2	1		0	2	0
319	77.1	0.9	0	3	2	1		0	15	4
329	74.4	0.79	0	3	1	1		0	11	4
330	75.5	0.8	0	3	2	1		0	17	0
334	63.9	0.7	1	3	2	1		0	2	0
214	54	0.73	0	2	3	0	28.7	0	68	4
89	70.8	0.73	0	3	1	1		0	38	2
111	55	0.63	0	2	1	99	20.4	0	11	4
310	78.2	0.67	1	3	3	1	24	0	5	2
325	71.7	0.37	1	4	2			1	7	2
338	65.1	1.16	1	3	2	99		0	6	1
340	55.8	0.91	0	3	2			0	39	0
341	55.9	0.53	0	4	2	99		0	19	0
298	50.8	0.71	0	4	1	1	40.1	0	32	2
299	62.9	1.31	0	3	2	1	28.3	0	20	4
307	52.9	0.73	1	3	2	1	25.2	0	20	2

## Sheet: code
ID	Age	Serum Creatinine levels	ECOG performance status	FIGO Stage	Tumor Grading	Nodal involvement	BMI	metastatic disease	Time of follow up	Status at last follow up
	years	mg/dl	9= unknown		0= unknown	0 = no involvement		0= no metastatic disease	months	0= alive with no evidence of disease
						1= nodal involvement		1= metastatic disease		1= alive with stable disease
						99= not assessed				2= alive with progressive disease
						blank= unknown				3= died from other causes than cancer
										4= died from vulvar cancer
